# Supplementary material for: Lower Multiple Sclerosis Severity Score Is Associated with Higher Adherence to Mediterranean Diet in Subjects with Multiple Sclerosis from Northwestern Italy
Source: Nutrients. 2024 Mar 18;16(6):880. doi: 10.3390/nu16060880 (PMC10976244; doi:10.3390/nu16060880)
Supplement: Supplementary file 1 [file nutrients-16-00880-s001.zip]

Archive with 1 entries (1 files):
- nutrients-2908554-supplementary.pdf
